# Supplementary material for: Systematically Deciphering the Pharmacological Mechanism of Fructus Aurantii via Network Pharmacology
Source: Evid Based Complement Alternat Med. 2021 Jan 21;2021:6236135. doi: 10.1155/2021/6236135 (PMC7843179; doi:10.1155/2021/6236135)
Supplement: Supplementary Materials — Table S1: the candidate compounds and putative target proteins of FA. Table S2: the MF and KEGG enrichment analysis of predicted targets of FA. [file 6236135.f1.zip]

Archive with 2 entries (2 files):
- TableS1 C-T.xlsx
- TableS2 MF and KEGG.xlsx
