# Supplementary material for: Systematically Deciphering the Pharmacological Mechanism of Fructus Aurantii via Network Pharmacology
Source: Evid Based Complement Alternat Med. 2021 Jan 21;2021:6236135. doi: 10.1155/2021/6236135 (PMC7843179; doi:10.1155/2021/6236135)
Supplement: Supplementary Materials — Table S1: the candidate compounds and putative target proteins of FA. Table S2: the MF and KEGG enrichment analysis of predicted targets of FA. [file 6236135.f1.zip › TableS1 C-T.xlsx]

## Sheet: Sheet1
Scource	Compund	Target Name	Uniplot	Uniplot ID	PDB ID	Fit Score	Num Feature	Num Hydrophobic
Phammapper	beta-Sitosterol	Retinol-binding protein 4	RET4_HUMAN	#N/A	1rbp	5.425	8	8
Phammapper	beta-Sitosterol	Cellular retinoic acid-binding protein 2	P29373	#N/A	1cbs	5.188	10	7
Phammapper	beta-Sitosterol	Retinoic acid receptor beta	RARB_HUMAN	P10826	1xap	4.816	9	7
Phammapper	beta-Sitosterol	Dual specificity mitogen-activated protein kinase kinase 1	MP2K1_HUMAN	Q02750	1s9j	4.676	9	7
Phammapper	beta-Sitosterol	Vitamin D3 receptor	VDR_HUMAN	#N/A	1s0z	4.638	10	7
Phammapper	beta-Sitosterol	Estradiol 17-beta-dehydrogenase 1	P14061	#N/A	1qyx	4.575	5	4
Phammapper	beta-Sitosterol	Sulfotransferase family cytosolic 2B member 1	O00204	#N/A	1q22	4.535	7	6
Phammapper	beta-Sitosterol	Sex hormone-binding globulin	SHBG_HUMAN	#N/A	1lho	4.396	6	4
Phammapper	beta-Sitosterol	SEC14-like protein 2	O76054	#N/A	1o6u	4.357	5	5
Phammapper	beta-Sitosterol	Mitogen-activated protein kinase 10	MK10_HUMAN	P53779	1pmn	4.317	7	6
Phammapper	beta-Sitosterol	Glucocorticoid receptor	GCR_HUMAN	P04150	1nhz	4.299	8	7
Phammapper	beta-Sitosterol	Hepatocyte nuclear factor 4-gamma	Q14541	#N/A	1lv2	4.245	7	5
Phammapper	beta-Sitosterol	Caspase-3	CASP3_HUMAN	#N/A	1rhr	4.233	8	7
Phammapper	beta-Sitosterol	Gastrotropin	FABP6_HUMAN	#N/A	1o1v	4.183	7	5
Phammapper	beta-Sitosterol	Trafficking protein particle complex subunit 3	O43617	#N/A	1sz7	4.16	6	5
Phammapper	beta-Sitosterol	Ferrochelatase, mitochondrial	P22830	#N/A	1hrk	4.154	8	5
Phammapper	beta-Sitosterol	Retinoic acid receptor RXR-beta	RXRB_HUMAN	#N/A	1h9u	4.15	10	8
Phammapper	beta-Sitosterol	Endothelial protein C receptor	EPCR_HUMAN	#N/A	1l8j	4.121	13	11
Phammapper	beta-Sitosterol	Histone deacetylase 8	Q9BY41	#N/A	3f0r	4.102	5	4
Phammapper	beta-Sitosterol	Histamine N-methyltransferase	P50135	P50135	1jqe	4.098	8	7
Phammapper	beta-Sitosterol	Cytochrome P450 2C8	CP2C8_HUMAN	#N/A	1pq2	4.038	7	5
Phammapper	beta-Sitosterol	Adenosine kinase	P55263	P55263	2i6b	3.971	6	5
Phammapper	beta-Sitosterol	Proto-oncogene tyrosine-protein kinase ABL1	P00519	P00519	2hzi	3.94	8	6
Phammapper	beta-Sitosterol	Angiopoietin-1 receptor	TIE2_HUMAN	#N/A	2p4i	3.936	9	7
Phammapper	beta-Sitosterol	Bile acid receptor	NR1H4_HUMAN	Q96RI1	1osh	3.934	5	5
Phammapper	beta-Sitosterol	Lactoylglutathione lyase	LGUL_HUMAN	Q04760	1qip	3.905	7	3
Phammapper	beta-Sitosterol	Corticosteroid 11-beta-dehydrogenase isozyme 1	DHI1_HUMAN	#N/A	3czr	3.904	5	4
Phammapper	beta-Sitosterol	Glutathione S-transferase A1	P08263	#N/A	1gse	3.9	6	5
Phammapper	beta-Sitosterol	Glutathione-requiring prostaglandin D synthase	PTGD2_HUMAN	#N/A	2vd1	3.893	6	5
Phammapper	beta-Sitosterol	Oxysterols receptor LXR-beta	NR1H2_HUMAN	P55055	1upw	3.891	6	5
Phammapper	beta-Sitosterol	Growth factor receptor-bound protein 2	GRB2_HUMAN	#N/A	1x0n	3.867	9	5
Phammapper	beta-Sitosterol	Prothrombin	THRB_HUMAN	#N/A	1d4p	3.865	5	4
Phammapper	beta-Sitosterol	Progesterone receptor	PRGR_HUMAN	P06401	1a28	3.859	4	3
Phammapper	beta-Sitosterol	Oxysterols receptor LXR-alpha	NR1H3_HUMAN	Q13133	1uhl	3.835	6	5
Phammapper	beta-Sitosterol	Phosphatidylcholine transfer protein	Q9UKL6	#N/A	1ln3	3.825	11	9
Phammapper	beta-Sitosterol	Lanosterol synthase	ERG7_HUMAN	P48449	1w6k	3.822	7	7
Phammapper	beta-Sitosterol	cAMP-dependent protein kinase catalytic subunit alpha	P00517	#N/A	1ydt	3.814	5	4
Phammapper	beta-Sitosterol	Retinoic acid receptor alpha	RARA_HUMAN	P10276	1dkf	3.812	8	5
Phammapper	beta-Sitosterol	Fatty acid-binding protein, brain	FABP7_HUMAN	#N/A	1fe3	3.808	7	6
Phammapper	beta-Sitosterol	Trifunctional purine biosynthetic protein adenosine-3	PUR2_HUMAN	#N/A	1njs	3.803	11	3
Phammapper	beta-Sitosterol	Mineralocorticoid receptor	MCR_HUMAN	P08235	1ya3	3.79	4	3
Phammapper	beta-Sitosterol	Proactivator polypeptide	P07602	#N/A	1n69	3.79	7	6
Phammapper	beta-Sitosterol	Nuclear receptor ROR-alpha	RORA_HUMAN	P35398	1n83	3.779	4	4
Phammapper	beta-Sitosterol	Alcohol dehydrogenase class-3	ADHX_HUMAN	#N/A	1ma0	3.778	6	4
Phammapper	beta-Sitosterol	Retinoic acid receptor gamma	RARG_HUMAN	P13631	1fcz	3.765	7	6
Phammapper	beta-Sitosterol	Androgen receptor	ANDR_HUMAN	P10275	2piw	3.734	5	3
Phammapper	beta-Sitosterol	Ephrin type-B receptor 4	EPHB4_HUMAN	P54760	2vx0	3.729	6	5
Phammapper	beta-Sitosterol	72 kDa type IV collagenase	MMP2_HUMAN	P08253	1hov	3.708	7	4
Phammapper	beta-Sitosterol	Phosphatidylinositol 3-kinase regulatory subunit alpha	P85A_HUMAN	#N/A	1pic	3.695	9	5
Phammapper	beta-Sitosterol	Calmodulin	CALM_HUMAN	P62158	1ctr	3.673	5	5
Phammapper	beta-Sitosterol	Insulin-like growth factor IA	P01343	P01343	1imx	3.639	7	4
Phammapper	beta-Sitosterol	Estrogen sulfotransferase	ST1E1_HUMAN	#N/A	1g3m	3.634	7	6
Phammapper	beta-Sitosterol	Serine/threonine-protein phosphatase PP1-gamma catalytic subunit	P36873	#N/A	1jk7	3.633	9	6
Phammapper	beta-Sitosterol	Cytochrome P450 2C9	CP2C9_HUMAN	#N/A	1r9o	3.606	7	4
Phammapper	beta-Sitosterol	E3 ubiquitin-protein ligase Mdm2	MDM2_HUMAN	#N/A	1t4e	3.602	6	6
Phammapper	beta-Sitosterol	Heat shock protein HSP 90-beta	P08238	#N/A	1uym	3.6	8	5
Phammapper	beta-Sitosterol	Peroxisome proliferator-activated receptor delta	PPARD_HUMAN	#N/A	2j14	3.575	6	4
Phammapper	beta-Sitosterol	Dipeptidase 1	DPEP1_HUMAN	#N/A	1itu	3.57	8	4
Phammapper	beta-Sitosterol	Tyrosine-protein phosphatase non-receptor type 11	PTN11_HUMAN	#N/A	2shp	3.56	5	4
Phammapper	beta-Sitosterol	Receptor tyrosine-protein kinase erbB-4	ERBB4_HUMAN	#N/A	3bbt	3.55	6	5
Phammapper	beta-Sitosterol	Steroid hormone receptor ERR1	P11474	P11474	2pjl	3.542	5	4
Phammapper	beta-Sitosterol	Mast/stem cell growth factor receptor	KIT_HUMAN	P10721	1t46	3.541	9	5
Phammapper	beta-Sitosterol	Interleukin-2	IL2_HUMAN	P60568	1m48	3.537	7	4
Phammapper	beta-Sitosterol	Aldo-keto reductase family 1 member C1	Q04828	#N/A	1mrq	3.518	5	4
TCMSP	beta-Sitosterol	Transforming growth factor beta-1		#N/A
TCMSP	beta-Sitosterol	Serum paraoxonase/arylesterase 1		#N/A
TCMSP	beta-Sitosterol	Microtubule-associated protein 2		#N/A
TCMSP	beta-Sitosterol	Alpha-1B adrenergic receptor		#N/A
TCMSP	beta-Sitosterol	Beta-2 adrenergic receptor		#N/A
TCMSP	beta-Sitosterol	Neuronal acetylcholine receptor subunit alpha-2		#N/A
TCMSP	beta-Sitosterol	Sodium-dependent serotonin transporter		#N/A
TCMSP	beta-Sitosterol	Mu-type opioid receptor		#N/A
TCMSP	beta-Sitosterol	Gamma-aminobutyric acid receptor subunit alpha-1		#N/A
TCMSP	beta-Sitosterol	Neuronal acetylcholine receptor protein, alpha-7 chain		#N/A
TCMSP	beta-Sitosterol	Cytochrome P450-cam		#N/A
TCMSP	beta-Sitosterol	Apoptosis regulator Bcl-2		#N/A
TCMSP	beta-Sitosterol	Apoptosis regulator BAX		#N/A
TCMSP	beta-Sitosterol	Caspase-9		P55211
TCMSP	beta-Sitosterol	Transcription factor AP-1		#N/A
TCMSP	beta-Sitosterol	Caspase-3		#N/A
TCMSP	beta-Sitosterol	Caspase-8		Q14790
TCMSP	beta-Sitosterol	Protein kinase C alpha type		#N/A
TCMSP	beta-Sitosterol	Phosphatidylinositol-4,5-bisphosphate 3-kinase catalytic subunit, gamma isoform		#N/A
TCMSP	beta-Sitosterol	Potassium voltage-gated channel subfamily H member 2		#N/A
TCMSP	beta-Sitosterol	mRNA of PKA Catalytic Subunit C-alpha		#N/A
TCMSP	beta-Sitosterol	Dopamine D1 receptor		#N/A
TCMSP	beta-Sitosterol	Muscarinic acetylcholine receptor M3		#N/A
TCMSP	beta-Sitosterol	Muscarinic acetylcholine receptor M1		#N/A
TCMSP	beta-Sitosterol	Sodium channel protein type 5 subunit alpha		#N/A
TCMSP	beta-Sitosterol	Gamma-aminobutyric-acid receptor alpha-2 subunit		#N/A
TCMSP	beta-Sitosterol	Muscarinic acetylcholine receptor M4		#N/A
TCMSP	beta-Sitosterol	CGMP-inhibited 3',5'-cyclic phosphodiesterase A		#N/A
TCMSP	beta-Sitosterol	5-hydroxytryptamine 2A receptor		#N/A
TCMSP	beta-Sitosterol	Gamma-aminobutyric-acid receptor alpha-5 subunit		#N/A
TCMSP	beta-Sitosterol	Alpha-1A adrenergic receptor		#N/A
TCMSP	beta-Sitosterol	Gamma-aminobutyric-acid receptor alpha-3 subunit		#N/A
TCMSP	beta-Sitosterol	Muscarinic acetylcholine receptor M2		#N/A
TCMSP	beta-Sitosterol	Progesterone receptor		#N/A
TCMSP	beta-Sitosterol	Nuclear receptor coactivator 2		#N/A
TCMSP	beta-Sitosterol	Prostaglandin G/H synthase 1		#N/A
TCMSP	beta-Sitosterol	Prostaglandin G/H synthase 2		#N/A
TCMSP	beta-Sitosterol	Heat shock protein HSP 90		#N/A
Phammapper	hesperetin	Trifunctional purine biosynthetic protein adenosine-3	PUR2_HUMAN	#N/A	1njs	4.198	11	3
Phammapper	hesperetin	Basic fibroblast growth factor receptor 1	FGFR1_HUMAN	P11362	3c4f	4.143	7	4
Phammapper	hesperetin	Sorbitol dehydrogenase	DHSO_HUMAN	Q00796	1pl6	4.092	5	2
Phammapper	hesperetin	Antigen peptide transporter 1	Q03518	#N/A	1jj7	3.997	11	0
Phammapper	hesperetin	Cell division protein kinase 6	CDK6_HUMAN	Q00534	1xo2	3.856	5	2
Phammapper	hesperetin	Phospholipase A2, membrane associated	P14555	P14555	1db4	3.836	8	4
Phammapper	hesperetin	Neprilysin	NEP_HUMAN	P08473	1r1h	3.836	10	3
Phammapper	hesperetin	Dihydroorotate dehydrogenase, mitochondrial	PYRD_HUMAN	Q02127; Q08210	2bxv	3.832	7	4
Phammapper	hesperetin	Estradiol 17-beta-dehydrogenase 1	P14061	#N/A	1equ	3.801	5	3
Phammapper	hesperetin	Cellular retinoic acid-binding protein 2	P29373	#N/A	1cbs	3.782	10	7
Phammapper	hesperetin	Nuclear receptor subfamily 1 group I member 2	NR1I2_HUMAN	#N/A	2o9i	3.76	7	5
Phammapper	hesperetin	Histidine triad nucleotide-binding protein 1	HINT1_HUMAN	#N/A	1kpf	3.756	9	0
Phammapper	hesperetin	cGMP-specific 3,5-cyclic phosphodiesterase	PDE5A_HUMAN	#N/A	2h44	3.752	7	3
Phammapper	hesperetin	ADP-ribosyl cyclase 2	BST1_HUMAN	#N/A	1isj	3.707	7	1
Phammapper	hesperetin	Carbonyl reductase [NADPH] 1	CBR1_HUMAN	#N/A	1wma	3.69	5	2
Phammapper	hesperetin	Riboflavin kinase	Q969G6	#N/A	1nb9	3.635	11	0
Phammapper	hesperetin	Phosphoenolpyruvate carboxykinase, cytosolic [GTP]	P35558	#N/A	1m51	3.627	6	3
Phammapper	hesperetin	GMP reductase 1	GMPR1_HUMAN	#N/A	2ble	3.623	10	0
Phammapper	hesperetin	Death-associated protein kinase 1	DAPK1_HUMAN	#N/A	1jkl	3.607	11	0
Phammapper	hesperetin	Peptidyl-prolyl cis-trans isomerase FKBP1A	FKB1A_HUMAN	#N/A	1qpf	3.606	8	4
Phammapper	hesperetin	Glucose-6-phosphate isomerase	G6PI_HUMAN	P06744	1nuh	3.587	8	1
Phammapper	hesperetin	Betaine--homocysteine S-methyltransferase 1	Q93088	#N/A	1lt8	3.569	8	2
Phammapper	hesperetin	Beta-hexosaminidase beta chain	P07686	#N/A	1o7a	3.566	8	1
Phammapper	hesperetin	Cell division protein kinase 7	P50613	P50613	1ua2	3.563	8	1
Phammapper	hesperetin	Ornithine carbamoyltransferase, mitochondrial	P00480	#N/A	1oth	3.558	8	1
Phammapper	hesperetin	Glutathione S-transferase A3	Q16772	#N/A	1tdi	3.557	9	1
Phammapper	hesperetin	Aldo-keto reductase family 1 member C2	AK1C2_HUMAN	#N/A	1ihi	3.545	7	3
Phammapper	hesperetin	Glutathione S-transferase A1	P08263	#N/A	1pl2	3.535	8	3
Phammapper	hesperetin	Glutathione reductase, mitochondrial	P00390	O15770	1xan	3.524	4	2
Phammapper	hesperetin	Matrix metalloproteinase-9	MMP9_HUMAN	#N/A	1gkc	3.523	8	2
TCMSP	hesperetin	Prostaglandin G/H synthase 1		#N/A
TCMSP	hesperetin	Sodium channel protein type 5 subunit alpha		#N/A
TCMSP	hesperetin	Prostaglandin G/H synthase 2		#N/A
TCMSP	hesperetin	Heat shock protein HSP 90		#N/A
TCMSP	hesperetin	Phosphatidylinositol-4,5-bisphosphate 3-kinase catalytic subunit, gamma isoform		#N/A
TCMSP	hesperetin	mRNA of PKA Catalytic Subunit C-alpha		#N/A
TCMSP	hesperetin	Nuclear receptor coactivator 2		#N/A
TCMSP	hesperetin	Nuclear receptor coactivator 1		#N/A
TCMSP	hesperetin	Calmodulin		P62158
Phammapper	marmin	Cellular retinoic acid-binding protein 2	P29373	#N/A	1cbs	4.817	10	7
Phammapper	marmin	Betaine--homocysteine S-methyltransferase 1	Q93088	#N/A	1lt8	4.586	8	2
Phammapper	marmin	Protein-glutamine gamma-glutamyltransferase E	TGM3_HUMAN	#N/A	1l9n	4.422	8	3
Phammapper	marmin	Alcohol dehydrogenase class-3	ADHX_HUMAN	#N/A	1ma0	4.279	6	4
Phammapper	marmin	Glucokinase	HXK4_HUMAN	P35557	1v4s	4.227	8	3
Phammapper	marmin	Sulfotransferase family cytosolic 2B member 1	O00204	#N/A	1q22	4.212	7	6
Phammapper	marmin	Retinoic acid receptor alpha	RARA_HUMAN	P10276	1dkf	4.016	8	5
Phammapper	marmin	Tyrosine-protein kinase JAK2	JAK2_HUMAN	O60674	2b7a	3.97	7	3
Phammapper	marmin	Sex hormone-binding globulin	SHBG_HUMAN	#N/A	1lhv	3.969	5	3
Phammapper	marmin	Estradiol 17-beta-dehydrogenase 1	P14061	#N/A	1qyx	3.947	5	4
Phammapper	marmin	Lactoylglutathione lyase	LGUL_HUMAN	Q04760	1qip	3.932	7	3
Phammapper	marmin	ADAM 33	ADA33_HUMAN	Q9BZ11	1r55	3.902	10	2
Phammapper	marmin	Gastrotropin	FABP6_HUMAN	#N/A	1o1v	3.893	7	5
Phammapper	marmin	Protein S100-A9	S10A9_HUMAN	#N/A	1irj	3.881	7	4
Phammapper	marmin	Nuclear receptor subfamily 1 group I member 2	NR1I2_HUMAN	#N/A	2o9i	3.875	7	5
Phammapper	marmin	Superoxide dismutase [Mn], mitochondrial	P04179	#N/A	1xil	3.843	5	2
Phammapper	marmin	Cystathionine beta-synthase	P35520	P35520	1jbq	3.821	7	2
Phammapper	marmin	Transforming growth factor beta-2	TGFB2_HUMAN	#N/A	1tfg	3.818	9	4
Phammapper	marmin	Cytochrome P450 2C9	CP2C9_HUMAN	#N/A	1og5	3.799	6	3
Phammapper	marmin	Ferrochelatase, mitochondrial	P22830	#N/A	1hrk	3.798	8	5
Phammapper	marmin	Dipeptidase 1	DPEP1_HUMAN	#N/A	1itu	3.782	8	4
Phammapper	marmin	Histone deacetylase 8	HDAC8_HUMAN	#N/A	1vkg	3.777	6	3
Phammapper	marmin	Glutathione S-transferase A1	P08263	#N/A	1gse	3.753	6	5
Phammapper	marmin	Retinoic acid receptor beta	RARB_HUMAN	P10826	1xap	3.732	9	7
Phammapper	marmin	RAC-beta serine/threonine-protein kinase	AKT2_HUMAN	#N/A	2uw9	3.724	6	3
Phammapper	marmin	Leukocyte elastase	ELNE_HUMAN	P08246	1h1b	3.716	6	3
Phammapper	marmin	Insulin-like growth factor IA	P01343	P01343	1imx	3.67	7	4
Phammapper	marmin	Coagulation factor XI	FA11_HUMAN	P03951	1zpb	3.665	8	3
Phammapper	marmin	Glutathione S-transferase Mu 2	GSTM2_HUMAN	#N/A	1xw5	3.646	9	1
Phammapper	marmin	Dual specificity mitogen-activated protein kinase kinase 1	MP2K1_HUMAN	Q02750	1s9j	3.646	9	7
Phammapper	marmin	72 kDa type IV collagenase	MMP2_HUMAN	P08253	1hov	3.645	7	4
Phammapper	marmin	Adenosine kinase	P55263	P55263	2i6b	3.634	6	5
Phammapper	marmin	Vitamin D3 receptor	VDR_HUMAN	#N/A	1ie9	3.621	8	5
Phammapper	marmin	Tyrosine-protein phosphatase non-receptor type 11	PTN11_HUMAN	#N/A	2shp	3.606	5	4
Phammapper	marmin	Matrix metalloproteinase-9	MMP9_HUMAN	#N/A	1gkc	3.594	8	2
Phammapper	marmin	Tryptophanyl-tRNA synthetase, cytoplasmic	P23381	#N/A	1r6u	3.588	9	1
Phammapper	marmin	Glycogen phosphorylase, liver form	P06737	#N/A	1xoi	3.57	7	2
Phammapper	marmin	Proto-oncogene tyrosine-protein kinase ABL1	P00519	P00519	2hzi	3.565	8	6
Phammapper	marmin	Signal transducer and activator of transcription 1-alpha/beta	STAT1_HUMAN	#N/A	1yvl	3.556	8	1
Phammapper	marmin	Cell division protein kinase 6	CDK6_HUMAN	Q00534	1xo2	3.55	5	2
Phammapper	marmin	Pancreatic alpha-amylase	AMYP_HUMAN	P04746	1xcw	3.549	9	1
Phammapper	marmin	Proto-oncogene tyrosine-protein kinase LCK	LCK_HUMAN	P06239	1qpd	3.53	6	4
Phammapper	marmin	Aldehyde dehydrogenase, mitochondrial	ALDH2_HUMAN	P05091	1of7	3.52	5	2
Phammapper	marmin	Corticosteroid 11-beta-dehydrogenase isozyme 1	P28845	#N/A	3ey4	3.52	5	3
Phammapper	marmin	Neprilysin	NEP_HUMAN	P08473	1r1i	3.517	8	3
Phammapper	marmin	Angiopoietin-1 receptor	TIE2_HUMAN	#N/A	2oo8	3.508	8	5
TCMSP	marmin	Prostaglandin G/H synthase 2		#N/A
TCMSP	marmin	Carbonic anhydrase II		#N/A
TCMSP	marmin	CGMP-inhibited 3',5'-cyclic phosphodiesterase A		#N/A
TCMSP	marmin	Beta-2 adrenergic receptor		#N/A
Phammapper	naringenin	cAMP-specific 3,5-cyclic phosphodiesterase 4D	PDE4D_HUMAN	#N/A	1y2e	4.637	7	4
Phammapper	naringenin	Cell division protein kinase 6	CDK6_HUMAN	Q00534	1xo2	4.386	5	2
Phammapper	naringenin	Sex hormone-binding globulin	SHBG_HUMAN	#N/A	1lho	4.121	6	4
Phammapper	naringenin	Proto-oncogene tyrosine-protein kinase Src	SRC_HUMAN	P12931	2bdj	3.889	6	2
Phammapper	naringenin	Neprilysin	NEP_HUMAN	P08473	1r1h	3.808	10	3
Phammapper	naringenin	Insulin receptor	INSR_HUMAN	P06213	1i44	3.803	8	0
Phammapper	naringenin	Serine/threonine-protein kinase Chk1	CHK1_HUMAN	O14757	2ayp	3.799	5	3
Phammapper	naringenin	cGMP-specific 3,5-cyclic phosphodiesterase	PDE5A_HUMAN	#N/A	2h44	3.754	7	3
Phammapper	naringenin	Cellular retinoic acid-binding protein 2	P29373	#N/A	1cbs	3.682	10	7
Phammapper	naringenin	Phospholipase A2, membrane associated	P14555	P14555	1db4	3.66	8	4
Phammapper	naringenin	Cathepsin K	CATK_HUMAN	P43235	1tu6	3.652	9	3
Phammapper	naringenin	Nuclear receptor subfamily 1 group I member 2	NR1I2_HUMAN	#N/A	2o9i	3.596	7	5
Phammapper	naringenin	Glucose-6-phosphate isomerase	G6PI_HUMAN	P06744	1nuh	3.553	8	1
TCMSP	naringenin	Caspase-3		#N/A
TCMSP	naringenin	Fatty acid synthase		#N/A
TCMSP	naringenin	Low-density lipoprotein receptor		#N/A
TCMSP	naringenin	Bcl2 antagonist of cell death		#N/A
TCMSP	naringenin	Superoxide dismutase [Cu-Zn]		#N/A
TCMSP	naringenin	Catalase		P04040
TCMSP	naringenin	Peroxisome proliferator-activated receptor gamma		#N/A
TCMSP	naringenin	Microsomal triglyceride transfer protein large subunit		#N/A
TCMSP	naringenin	Apolipoprotein B-100		#N/A
TCMSP	naringenin	Phospholipase B1, membrane-associated		#N/A
TCMSP	naringenin	3-hydroxy-3-methylglutaryl-coenzyme A reductase		#N/A
TCMSP	naringenin	Cytochrome P450 19A1		#N/A
TCMSP	naringenin	Glutathione S-transferase P		#N/A
TCMSP	naringenin	UDP-glucuronosyltransferase 1-1		#N/A
TCMSP	naringenin	Peroxisome proliferator-activated receptor alpha		#N/A
TCMSP	naringenin	Sterol regulatory element-binding protein 1		#N/A
TCMSP	naringenin	Glutathione reductase, mitochondrial		#N/A
TCMSP	naringenin	Multidrug resistance-associated protein 1		#N/A
TCMSP	naringenin	Adiponectin		Q15848
TCMSP	naringenin	Sterol O-acyltransferase 2		#N/A
TCMSP	naringenin	Aldo-keto reductase family 1 member C1		#N/A
TCMSP	naringenin	Aspartate aminotransferase, cytoplasmic		#N/A
TCMSP	naringenin	4-aminobutyrate aminotransferase, mitochondrial		#N/A
TCMSP	naringenin	Liver carboxylesterase 1		#N/A
TCMSP	naringenin	Sterol O-acyltransferase 1		#N/A
TCMSP	naringenin	Prostaglandin G/H synthase 1		#N/A
TCMSP	naringenin	Estrogen receptor		#N/A
TCMSP	naringenin	Prostaglandin G/H synthase 2		#N/A
TCMSP	naringenin	Heat shock protein HSP 90		#N/A
TCMSP	naringenin	Beta-lactamase		P00807
TCMSP	naringenin	mRNA of PKA Catalytic Subunit C-alpha		#N/A
TCMSP	naringenin	Phosphatidylinositol-4,5-bisphosphate 3-kinase catalytic subunit, gamma isoform		#N/A
TCMSP	naringenin	Transcription factor p65		#N/A
TCMSP	naringenin	RAC-alpha serine/threonine-protein kinase		#N/A
TCMSP	naringenin	Apoptosis regulator Bcl-2		#N/A
TCMSP	naringenin	Mitogen-activated protein kinase 3		#N/A
TCMSP	naringenin	Mitogen-activated protein kinase 1		#N/A
Phammapper	nobiletin	Cell division protein kinase 2	P24941	P24941	1di8	4.72	6	2
Phammapper	nobiletin	Cell division protein kinase 6	CDK6_HUMAN	Q00534	1xo2	4.048	5	2
Phammapper	nobiletin	Glutathione S-transferase A3	Q16772	#N/A	1tdi	4.027	9	1
Phammapper	nobiletin	Maleylacetoacetate isomerase	O43708	#N/A	1fw1	3.905	10	0
Phammapper	nobiletin	Estrogen-related receptor gamma	ERR3_HUMAN	#N/A	1s9p	3.82	6	4
Phammapper	nobiletin	cGMP-specific 3,5-cyclic phosphodiesterase	PDE5A_HUMAN	#N/A	2h44	3.808	7	3
Phammapper	nobiletin	GTPase HRas	RASH_HUMAN	P01112	1k8r	3.759	12	0
Phammapper	nobiletin	Ras-related protein Rab-5A	RAB5A_HUMAN	#N/A	1tu4	3.701	10	0
Phammapper	nobiletin	Angiogenin	ANGI_HUMAN	P03950	1k59	3.642	4	0
Phammapper	nobiletin	Estrogen receptor	ESR1_HUMAN	P03372	1ere	3.627	4	2
Phammapper	nobiletin	Bifunctional purine biosynthesis protein PURH	PUR9_HUMAN	#N/A	1p4r	3.607	9	0
Phammapper	nobiletin	6-phosphofructo-2-kinase/fructose-2,6-biphosphatase 1	P07953	#N/A	1k6m	3.551	11	0
Phammapper	nobiletin	Glutathione S-transferase theta-2	GSTT2_HUMAN	#N/A	1ljr	3.532	7	1
Phammapper	nobiletin	NAD-dependent deacetylase sirtuin-5	SIRT5_HUMAN	#N/A	2b4y	3.512	14	0
Phammapper	nobiletin	Apoptotic protease-activating factor 1	APAF_HUMAN	#N/A	1z6t	3.505	11	0
TCMSP	nobiletin	Peroxisome proliferator-activated receptor gamma		#N/A
TCMSP	nobiletin	Cyclic AMP-responsive element-binding protein 1		#N/A
TCMSP	nobiletin	Cytosolic phospholipase A2		#N/A
TCMSP	nobiletin	Scavenger receptor cysteine-rich type 1 protein M130		#N/A
TCMSP	nobiletin	Ephrin type-B receptor 2		#N/A
TCMSP	nobiletin	Serine/threonine-protein kinase Chk1		#N/A
TCMSP	nobiletin	Trypsin-1		#N/A
TCMSP	nobiletin	Nuclear receptor coactivator 2		#N/A
TCMSP	nobiletin	Calcium-activated potassium channel subunit alpha 1		#N/A
TCMSP	nobiletin	Calmodulin		P62158
TCMSP	nobiletin	Glycogen synthase kinase-3 beta		#N/A
TCMSP	nobiletin	Sodium channel protein type 5 subunit alpha		#N/A
TCMSP	nobiletin	Apoptosis regulator Bcl-2		#N/A
TCMSP	nobiletin	Apoptosis regulator BAX		#N/A
TCMSP	nobiletin	Caspase-9		P55211
TCMSP	nobiletin	Matrix metalloproteinase-9		#N/A
TCMSP	nobiletin	Transcription factor AP-1		#N/A
TCMSP	nobiletin	Cellular tumor antigen p53		#N/A
TCMSP	nobiletin	Mitogen-activated protein kinase 8		#N/A
TCMSP	nobiletin	Metalloproteinase inhibitor 1		#N/A
TCMSP	nobiletin	Nitric oxide synthase, inducible		#N/A
TCMSP	nobiletin	Prostaglandin G/H synthase 1		#N/A
TCMSP	nobiletin	Thrombin		P00734
TCMSP	nobiletin	Potassium voltage-gated channel subfamily H member 2		#N/A
TCMSP	nobiletin	Estrogen receptor		#N/A
TCMSP	nobiletin	Androgen receptor		#N/A
TCMSP	nobiletin	Peroxisome proliferator activated receptor gamma		#N/A
TCMSP	nobiletin	Coagulation factor Xa		#N/A
TCMSP	nobiletin	Prostaglandin G/H synthase 2		#N/A
TCMSP	nobiletin	Coagulation factor VII		#N/A
TCMSP	nobiletin	mRNA of Protein-tyrosine phosphatase, non-receptor type 1		#N/A
TCMSP	nobiletin	DNA topoisomerase II		#N/A
TCMSP	nobiletin	Estrogen receptor beta		#N/A
TCMSP	nobiletin	Dipeptidyl peptidase IV		#N/A
TCMSP	nobiletin	Heat shock protein HSP 90		#N/A
