# Supplementary material for: Systematically Deciphering the Pharmacological Mechanism of Fructus Aurantii via Network Pharmacology
Source: Evid Based Complement Alternat Med. 2021 Jan 21;2021:6236135. doi: 10.1155/2021/6236135 (PMC7843179; doi:10.1155/2021/6236135)
Supplement: Supplementary Materials — Table S1: the candidate compounds and putative target proteins of FA. Table S2: the MF and KEGG enrichment analysis of predicted targets of FA. [file 6236135.f1.zip › TableS2 MF and KEGG.xlsx]

## Sheet: MF
Term	Overlap	P-value	Adjusted P-value	Old P-value	Old Adjusted P-value	Z-score	Combined Score	Genes
RNA polymerase II transcription factor activity, sequence-specific transcription regulatory region DNA binding (GO:0001133)	12/20	3.35575e-21	1.22149e-18	1.29341e-15	4.70803e-13	-2.38054	112.227	RARG;VDR;NR1H2;NR1I2;NR1H4;RARA;NR1H3;RARB;PPARG;RORA;PPARA;PPARD
ligand-dependent nuclear receptor transcription coactivator activity (GO:0030374)	14/66	7.74449e-17	1.4095e-14	6.69867e-13	1.21916e-10	-1.48381	55.0447	NCOA1;NCOA2;RARG;VDR;NR1H2;NR1I2;NR1H4;NR1H3;RORA;RARA;RARB;PPARG;PPARA;PPARD
transcription regulatory region DNA binding (GO:0044212)	22/375	1.41531e-13	1.71725e-11	2.62282e-09	3.18236e-07	-1.32196	39.112	SREBF1;JUN;RARG;STAT1;VDR;NR1H2;NR1I2;NR1H4;NR1H3;RORA;NR3C1;ESR1;ESR2;RELA;CREB1;ERBB4;RARA;RARB;PPARG;PPARA;TP53;PPARD
transcription regulatory region sequence-specific DNA binding (GO:0000976)	19/293	1.26241e-12	1.14879e-10	7.71871e-09	6.8139e-07	-1.09202	29.9191	SREBF1;RARG;VDR;NR1H2;NR1I2;NR1H4;NR1H3;RORA;ESR1;ESR2;RELA;RXRB;CREB1;RARA;RARB;PPARG;PPARA;TP53;PPARD
RNA polymerase II regulatory region DNA binding (GO:0001012)	16/202	4.05844e-12	2.95455e-10	9.35975e-09	6.8139e-07	-2.08212	54.6145	SREBF1;RARG;VDR;NR1H2;NR1I2;NR1H4;NR1H3;RORA;RELA;RXRB;CREB1;RARA;RARB;PPARG;PPARA;PPARD
RNA polymerase II regulatory region sequence-specific DNA binding (GO:0000977)	22/461	8.61443e-12	5.22609e-10	9.06115e-08	4.12282e-06	-1.82661	46.5376	SREBF1;JUN;RARG;STAT1;VDR;NR1H2;NR1I2;NR1H4;NR1H3;RORA;NR3C1;ESR1;RELA;RXRB;CREB1;RARA;RARB;PGR;PPARG;PPARA;TP53;PPARD
transcription coactivator activity (GO:0003713)	18/292	1.19368e-11	6.20712e-10	4.12082e-08	2.14283e-06	-1.64867	41.4664	NCOA1;NCOA2;JUN;RARG;VDR;NR1H2;NR1I2;NR1H4;NR1H3;RORA;ESR2;RXRB;CDK7;RARA;RARB;PPARG;PPARA;PPARD
sequence-specific double-stranded DNA binding (GO:1990837)	12/113	7.138e-11	3.24779e-09	3.8295e-08	2.14283e-06	-1.08439	25.3346	RARG;VDR;NR1H2;NR1I2;NR1H4;RARA;NR1H3;RARB;PPARG;RORA;PPARA;PPARD
protein kinase binding (GO:0019901)	21/496	2.42807e-10	9.82021e-09	1.20566e-06	3.98964e-05	-1.08295	23.9751	GSK3B;TOP2B;BAD;GSTP1;INSR;NR3C1;ESR1;RELA;CASP9;HINT1;ERBB4;RARA;GRB2;SCN5A;TEK;EPHB2;JAK2;CALM2;TP53;EPHB4;FGFR1
kinase activity (GO:0016301)	16/281	5.66341e-10	2.06148e-08	6.76055e-07	2.73427e-05	-1.67013	35.5601	GSK3B;MAP2K1;DAPK1;SRC;ADK;PRKCA;CDK7;MAPK8;RFK;CDK2;CHEK1;AKT1;MAPK1;TEK;JAK2;MAPK3
protein homodimerization activity (GO:0042803)	23/665	1.62546e-09	5.37879e-08	9.60148e-06	0.000268842	-2.12019	42.9074	GSTM2;JUN;HSP90AB1;UGT1A1;STAT1;ADIPOQ;PON1;ABAT;ADRB2;RELA;SOD1;DPP4;GSTZ1;HPGDS;ATIC;ERBB4;CAT;PSAP;BCL2;AKT1;BAX;ANG;FGFR1
protein kinase activity (GO:0004672)	20/514	2.87709e-09	8.72719e-08	7.55909e-06	0.000229292	-1.05963	20.8393	GSK3B;MAP2K1;DAPK1;SRC;INSR;PRKCA;CDK7;MAPK8;ERBB4;AKT2;CDK2;CHEK1;AKT1;MAPK1;TEK;EPHB2;JAK2;EPHB4;FGFR1;MAPK3
monocarboxylic acid binding (GO:0033293)	6/23	1.71234e-08	4.79456e-07	1.13966e-06	3.98964e-05	-1.85118	33.1043	UGT1A1;AKR1C1;PSAP;NR1H4;RARA;AKR1C2
transition metal ion binding (GO:0046914)	16/400	8.40168e-08	2.18444e-06	4.83837e-05	0.00103598	-1.0858	17.6902	MME;GLO1;ADAM33;SORD;SOD2;MMP9;ADH5;SOD1;BHMT;CA2;MDM2;ANG;PPARG;TIMP1;S100A9;TP53
zinc ion binding (GO:0008270)	14/303	9.78808e-08	2.37524e-06	3.33779e-05	0.000759347	-1.0714	17.2919	MME;GLO1;ADAM33;SORD;MMP9;ADH5;SOD1;BHMT;CA2;MDM2;PPARG;TIMP1;S100A9;TP53
G-protein coupled amine receptor activity (GO:0008227)	7/57	2.67986e-07	6.09668e-06	1.23171e-05	0.000320245	-2.01044	30.4226	CHRM2;CHRM1;CHRM4;ADRA1D;ADRB2;HTR2A;ADRA1B
bile acid binding (GO:0032052)	4/9	4.13379e-07	8.85117e-06	1.41209e-05	0.000342667	-2.92996	43.0672	VDR;AKR1C1;NR1H4;AKR1C2
phosphotransferase activity, alcohol group as acceptor (GO:0016773)	12/255	6.88212e-07	1.39172e-05	0.000105524	0.00182909	-1.21768	17.2779	GSK3B;CDK7;MAP2K1;DAPK1;SRC;RFK;CHEK1;ADK;AKT1;PRKCA;TEK;JAK2
heme binding (GO:0020037)	7/73	1.49005e-06	2.85462e-05	5.35228e-05	0.00108235	-1.55585	20.8744	CYP2C9;CYP2C8;SRC;CAT;JAK2;PTGS2;CYP19A1
transcriptional activator activity, RNA polymerase II transcription regulatory region sequence-specific binding (GO:0001228)	12/285	2.20698e-06	3.8443e-05	0.000284283	0.0034493	-1.36807	17.8176	RXRB;CREB1;NR1H2;NR1I2;NR1H4;PGR;RORA;NR3C1;PPARA;ESR1;TP53;RELA

## Sheet: KEGG
Term	Overlap	P-value	Adjusted P-value	Old P-value	Old Adjusted P-value	Combined Score	Genes
Pathways in cancer_Homo sapiens_hsa05200	39/397	4.18628e-32	9.67031e-30	1.12821e-16	1.30308e-14	152.433	GSK3B;HSP90AB1;GSTP1;PTGS2;RELA;RXRB;CASP9;MAPK8;CASP8;AKT2;CASP3;AKT1;MAPK1;HRAS;MAPK3;JUN;MAP2K1;TGFB1;NOS2;BAD;STAT1;DAPK1;MMP2;PRKCA;MMP9;MAPK10;AR;CDK6;CDK2;RARA;MDM2;BCL2;BAX;RARB;PPARG;GRB2;TP53;PPARD;FGFR1
Hepatitis B_Homo sapiens_hsa05161	27/146	7.22795e-30	8.34828e-28	1.10658e-17	2.55619e-15	128.219	SRC;RELA;CASP9;MAPK8;CASP8;AKT2;CASP3;AKT1;MAPK1;HRAS;MAPK3;MAP2K1;JUN;TGFB1;APAF1;BAD;STAT1;PRKCA;MMP9;MAPK10;CREB1;CDK6;CDK2;BCL2;BAX;GRB2;TP53
Prostate cancer_Homo sapiens_hsa05215	20/89	3.80176e-24	2.92736e-22	1.08643e-14	8.36552e-13	103.9	GSK3B;MAP2K1;HSP90AB1;BAD;GSTP1;RELA;CASP9;AR;CREB1;AKT2;CDK2;BCL2;MDM2;AKT1;MAPK1;GRB2;TP53;HRAS;FGFR1;MAPK3
Tuberculosis_Homo sapiens_hsa05152	23/178	8.32312e-22	4.8066e-20	3.30549e-12	1.27261e-10	84.0281	TGFB1;APAF1;NOS2;BAD;VDR;STAT1;SRC;RELA;MAPK10;CASP9;MAPK8;CREB1;CASP8;AKT2;CASP3;BCL2;BAX;AKT1;MAPK1;JAK2;CALM2;RAB5A;MAPK3
Prolactin signaling pathway_Homo sapiens_hsa04917	17/72	4.49004e-21	2.0744e-19	6.19347e-13	3.57673e-11	86.242	GSK3B;MAP2K1;STAT1;SRC;ESR1;GCK;RELA;ESR2;MAPK10;MAPK8;AKT2;AKT1;MAPK1;GRB2;JAK2;HRAS;MAPK3
Colorectal cancer_Homo sapiens_hsa05210	16/62	1.38822e-20	5.34463e-19	9.62157e-13	4.44517e-11	82.673	GSK3B;JUN;MAP2K1;TGFB1;BAD;MAPK10;CASP9;MAPK8;AKT2;CASP3;BCL2;BAX;AKT1;MAPK1;TP53;MAPK3
PI3K-Akt signaling pathway_Homo sapiens_hsa04151	26/341	1.13058e-18	3.54172e-17	5.41581e-09	7.81907e-08	78.9896	CHRM2;GSK3B;CHRM1;HSP90AB1;RELA;CASP9;AKT2;AKT1;MAPK1;JAK2;HRAS;MAPK3;MAP2K1;BAD;INSR;PRKCA;IL2;CREB1;CDK6;CDK2;MDM2;BCL2;GRB2;TEK;TP53;FGFR1
Thyroid hormone signaling pathway_Homo sapiens_hsa04919	18/118	1.33144e-18	3.54172e-17	8.07388e-11	1.86507e-09	68.8933	NCOA1;NCOA2;GSK3B;MAP2K1;BAD;STAT1;SRC;PRKCA;ESR1;RXRB;CASP9;AKT2;MDM2;AKT1;MAPK1;TP53;HRAS;MAPK3
Apoptosis_Homo sapiens_hsa04210	19/140	1.38377e-18	3.54172e-17	1.41816e-10	2.97813e-09	72.1947	MAP2K1;JUN;APAF1;BAD;RELA;MAPK10;CASP9;MAPK8;CASP8;AKT2;CTSK;CASP3;BCL2;BAX;AKT1;MAPK1;TP53;HRAS;MAPK3
Estrogen signaling pathway_Homo sapiens_hsa04915	17/99	1.53321e-18	3.54172e-17	5.38418e-11	1.55468e-09	68.5298	MAP2K1;JUN;HSP90AB1;SRC;MMP2;OPRM1;ESR1;MMP9;ESR2;CREB1;AKT2;AKT1;MAPK1;GRB2;CALM2;HRAS;MAPK3
AGE-RAGE signaling pathway in diabetic complications_Homo sapiens_hsa04933	17/101	2.19236e-18	4.60395e-17	7.124e-11	1.82849e-09	72.2198	JUN;TGFB1;STAT1;MMP2;PRKCA;RELA;MAPK10;MAPK8;AKT2;CASP3;BCL2;BAX;AKT1;MAPK1;JAK2;HRAS;MAPK3
Non-small cell lung cancer_Homo sapiens_hsa05223	14/56	6.20108e-18	1.19371e-16	3.95178e-11	1.30409e-09	65.0894	MAP2K1;BAD;PRKCA;RXRB;CASP9;CDK6;AKT2;RARB;AKT1;MAPK1;GRB2;TP53;HRAS;MAPK3
Toxoplasmosis_Homo sapiens_hsa05145	17/118	3.42952e-17	6.09399e-16	6.24105e-10	1.10899e-08	60.5319	TGFB1;NOS2;BAD;STAT1;RELA;MAPK10;CASP9;MAPK8;CASP8;AKT2;CASP3;BCL2;AKT1;MAPK1;JAK2;LDLR;MAPK3
Neurotrophin signaling pathway_Homo sapiens_hsa04722	17/120	4.60115e-17	7.59189e-16	7.88184e-10	1.2138e-08	57.9263	GSK3B;MAP2K1;JUN;BAD;RELA;MAPK10;MAPK8;AKT2;BCL2;BAX;AKT1;MAPK1;GRB2;CALM2;TP53;HRAS;MAPK3
Pancreatic cancer_Homo sapiens_hsa05212	14/66	7.74449e-17	1.19265e-15	2.61727e-10	5.03825e-09	55.4058	MAP2K1;TGFB1;BAD;STAT1;RELA;MAPK10;CASP9;MAPK8;CDK6;AKT2;AKT1;MAPK1;TP53;MAPK3
ErbB signaling pathway_Homo sapiens_hsa04012	15/87	1.61953e-16	2.3382e-15	7.48586e-10	1.2138e-08	52.8801	GSK3B;JUN;MAP2K1;BAD;SRC;PRKCA;MAPK10;MAPK8;ERBB4;AKT2;AKT1;MAPK1;GRB2;HRAS;MAPK3
Hepatitis C_Homo sapiens_hsa05160	16/133	5.71857e-15	7.77053e-14	2.14611e-08	2.47875e-07	46.8065	GSK3B;BAD;STAT1;NR1H3;RELA;MAPK10;MAPK8;AKT2;AKT1;MAPK1;GRB2;PPARA;TP53;LDLR;HRAS;MAPK3
Chronic myeloid leukemia_Homo sapiens_hsa05220	13/73	1.15997e-14	1.41266e-13	7.66427e-09	1.04144e-07	44.3119	MAP2K1;TGFB1;BAD;RELA;CDK6;AKT2;MDM2;AKT1;MAPK1;GRB2;TP53;HRAS;MAPK3
Insulin signaling pathway_Homo sapiens_hsa04910	16/139	1.16193e-14	1.41266e-13	3.78295e-08	3.7994e-07	42.6678	SREBF1;GSK3B;MAP2K1;BAD;INSR;GCK;MAPK10;MAPK8;AKT2;FASN;AKT1;MAPK1;GRB2;CALM2;HRAS;MAPK3
Ras signaling pathway_Homo sapiens_hsa04014	19/227	1.26962e-14	1.46641e-13	2.06943e-07	1.406e-06	48.5444	MAP2K1;BAD;INSR;PLA2G2A;PLA2G4A;PRKCA;RELA;MAPK10;MAPK8;AKT2;AKT1;MAPK1;GRB2;TEK;CALM2;HRAS;RAB5A;FGFR1;MAPK3
Proteoglycans in cancer_Homo sapiens_hsa05205	18/203	2.40801e-14	2.64881e-13	2.01076e-07	1.406e-06	46.9004	MAP2K1;TGFB1;SRC;MMP2;PRKCA;ESR1;MMP9;ERBB4;AKT2;CASP3;MDM2;AKT1;MAPK1;GRB2;TP53;HRAS;FGFR1;MAPK3
Viral carcinogenesis_Homo sapiens_hsa05203	18/205	2.85785e-14	3.00074e-13	2.3038e-07	1.52051e-06	45.1619	JUN;BAD;SRC;HDAC8;RELA;CREB1;CDK6;CASP8;CASP3;CHEK1;CDK2;MDM2;BAX;MAPK1;GRB2;TP53;HRAS;MAPK3
VEGF signaling pathway_Homo sapiens_hsa04370	12/61	3.54332e-14	3.55873e-13	1.11533e-08	1.43135e-07	36.4205	CASP9;MAP2K1;BAD;SRC;AKT2;AKT1;PLA2G4A;MAPK1;PRKCA;PTGS2;HRAS;MAPK3
Non-alcoholic fatty liver disease (NAFLD)_Homo sapiens_hsa04932	16/151	4.35111e-14	4.18794e-13	1.08745e-07	8.97145e-07	42.1189	SREBF1;GSK3B;JUN;TGFB1;INSR;ADIPOQ;NR1H3;RELA;MAPK10;MAPK8;CASP8;AKT2;CASP3;BAX;AKT1;PPARA
Glioma_Homo sapiens_hsa05214	12/65	7.97965e-14	7.3732e-13	2.08731e-08	2.47875e-07	36.2805	MAP2K1;CDK6;AKT2;MDM2;AKT1;MAPK1;PRKCA;GRB2;CALM2;TP53;HRAS;MAPK3
Osteoclast differentiation_Homo sapiens_hsa04380	15/132	9.86789e-14	8.76724e-13	1.21156e-07	9.6507e-07	36.4483	MAP2K1;JUN;TGFB1;STAT1;RELA;MAPK10;MAPK8;CREB1;AKT2;CTSK;AKT1;MAPK1;GRB2;PPARG;MAPK3
Small cell lung cancer_Homo sapiens_hsa05222	13/86	1.07436e-13	9.11591e-13	4.39857e-08	4.23362e-07	32.0872	APAF1;NOS2;PTGS2;RELA;RXRB;CASP9;CDK6;AKT2;CDK2;BCL2;RARB;AKT1;TP53
FoxO signaling pathway_Homo sapiens_hsa04068	15/133	1.10496e-13	9.11591e-13	1.32624e-07	1.0212e-06	34.0127	MAP2K1;TGFB1;INSR;SOD2;MAPK10;MAPK8;AKT2;CDK2;CAT;MDM2;AKT1;MAPK1;GRB2;HRAS;MAPK3
TNF signaling pathway_Homo sapiens_hsa04668	14/110	1.37663e-13	1.09656e-12	9.16258e-08	7.8391e-07	34.3749	MAP2K1;JUN;PTGS2;MMP9;RELA;MAPK10;MAPK8;CREB1;CASP8;AKT2;CASP3;AKT1;MAPK1;MAPK3
Endometrial cancer_Homo sapiens_hsa05213	11/52	1.8103e-13	1.39393e-12	2.43376e-08	2.67713e-07	22.3233	CASP9;GSK3B;MAP2K1;BAD;AKT2;AKT1;MAPK1;GRB2;TP53;HRAS;MAPK3
GnRH signaling pathway_Homo sapiens_hsa04912	13/91	2.29007e-13	1.70647e-12	8.01117e-08	7.11762e-07	31.1025	JUN;MAP2K1;SRC;MMP2;PLA2G4A;PRKCA;MAPK10;MAPK8;MAPK1;GRB2;CALM2;HRAS;MAPK3
cAMP signaling pathway_Homo sapiens_hsa04024	17/199	2.42475e-13	1.75037e-12	7.34639e-07	4.13907e-06	33.2097	CHRM2;JUN;MAP2K1;CHRM1;BAD;ADRB2;RELA;MAPK10;MAPK8;CREB1;AKT2;AKT1;MAPK1;DRD1;PPARA;CALM2;MAPK3
Sphingolipid signaling pathway_Homo sapiens_hsa04071	14/120	4.69722e-13	3.28805e-12	2.44201e-07	1.56695e-06	27.0774	MAP2K1;ABCC1;PRKCA;RELA;MAPK10;MAPK8;AKT2;BCL2;BAX;AKT1;MAPK1;TP53;HRAS;MAPK3
Bladder cancer_Homo sapiens_hsa05219	10/41	4.98297e-13	3.38549e-12	3.37732e-08	3.54618e-07	6.30333	MAP2K1;DAPK1;SRC;MMP2;MDM2;MAPK1;MMP9;TP53;HRAS;MAPK3
Acute myeloid leukemia_Homo sapiens_hsa05221	11/57	5.35079e-13	3.53152e-12	5.5806e-08	5.15648e-07	18.083	MAP2K1;BAD;AKT2;RARA;AKT1;MAPK1;GRB2;HRAS;RELA;PPARD;MAPK3
Chemical carcinogenesis_Homo sapiens_hsa05204	12/82	1.4676e-12	9.41707e-12	2.05036e-07	1.406e-06	17.4479	HSD11B1;CYP2C9;CBR1;GSTM2;CYP2C8;HPGDS;UGT1A1;GSTP1;GSTA1;AKR1C2;PTGS2;ADH5
Cholinergic synapse_Homo sapiens_hsa04725	13/111	3.14493e-12	1.96346e-11	6.46445e-07	3.82894e-06	27.3634	CHRM2;MAP2K1;CHRM1;CHRM4;PRKCA;CREB1;AKT2;BCL2;AKT1;MAPK1;JAK2;HRAS;MAPK3
Serotonergic synapse_Homo sapiens_hsa04726	13/112	3.53457e-12	2.14865e-11	7.09697e-07	4.0985e-06	22.7881	MAP2K1;PLA2G4A;PRKCA;HTR2A;PTGS2;SLC6A4;PTGS1;CYP2C9;CYP2C8;CASP3;MAPK1;HRAS;MAPK3
Fc epsilon RI signaling pathway_Homo sapiens_hsa04664	11/68	4.13551e-12	2.44949e-11	2.74513e-07	1.71385e-06	18.5218	MAPK10;MAP2K1;MAPK8;AKT2;AKT1;PLA2G4A;MAPK1;PRKCA;GRB2;HRAS;MAPK3
Amyotrophic lateral sclerosis (ALS)_Homo sapiens_hsa05014	10/51	5.3183e-12	3.07132e-11	2.02253e-07	1.406e-06	3.02106	CASP9;APAF1;BAD;CASP3;CAT;BCL2;BAX;TP53;RAB5A;SOD1
Melanoma_Homo sapiens_hsa05218	11/71	6.77223e-12	3.81557e-11	4.0487e-07	2.46118e-06	15.3518	MAP2K1;CDK6;BAD;AKT2;MDM2;AKT1;MAPK1;TP53;HRAS;FGFR1;MAPK3
Longevity regulating pathway - mammal_Homo sapiens_hsa04211	12/94	7.81683e-12	4.29925e-11	7.75539e-07	4.26546e-06	18.6964	CREB1;AKT2;INSR;ADIPOQ;CAT;BAX;AKT1;PPARG;SOD2;TP53;HRAS;RELA
MAPK signaling pathway_Homo sapiens_hsa04010	17/255	1.33379e-11	7.16523e-11	1.68979e-05	6.73002e-05	23.2495	JUN;MAP2K1;TGFB1;PLA2G4A;PRKCA;RELA;MAPK10;MAPK8;AKT2;CASP3;AKT1;MAPK1;GRB2;TP53;HRAS;FGFR1;MAPK3
Choline metabolism in cancer_Homo sapiens_hsa05231	12/101	1.86338e-11	9.78276e-11	1.55186e-06	8.33674e-06	17.9134	MAPK10;MAP2K1;JUN;MAPK8;AKT2;AKT1;PLA2G4A;MAPK1;PRKCA;GRB2;HRAS;MAPK3
HIF-1 signaling pathway_Homo sapiens_hsa04066	12/103	2.35905e-11	1.21098e-10	1.87378e-06	9.83734e-06	16.1414	MAP2K1;NOS2;AKT2;INSR;BCL2;AKT1;MAPK1;PRKCA;TEK;TIMP1;RELA;MAPK3
Chagas disease (American trypanosomiasis)_Homo sapiens_hsa05142	12/104	2.64926e-11	1.33039e-10	2.05586e-06	1.05534e-05	14.843	MAPK10;JUN;MAPK8;TGFB1;CASP8;NOS2;AKT2;AKT1;MAPK1;RELA;IL2;MAPK3
Toll-like receptor signaling pathway_Homo sapiens_hsa04620	12/106	3.32883e-11	1.63608e-10	2.46755e-06	1.21277e-05	15.7229	MAPK10;MAP2K1;JUN;MAPK8;CASP8;STAT1;AKT2;CTSK;AKT1;MAPK1;RELA;MAPK3
Insulin resistance_Homo sapiens_hsa04931	12/109	4.6471e-11	2.23642e-10	3.22178e-06	1.55048e-05	14.6477	MAPK10;SREBF1;GSK3B;MAPK8;CREB1;AKT2;INSR;NR1H2;AKT1;NR1H3;PPARA;RELA
Focal adhesion_Homo sapiens_hsa04510	15/202	4.94216e-11	2.32987e-10	1.68429e-05	6.73002e-05	16.9679	GSK3B;JUN;MAP2K1;BAD;SRC;PRKCA;MAPK10;MAPK8;AKT2;BCL2;AKT1;MAPK1;GRB2;HRAS;MAPK3
Influenza A_Homo sapiens_hsa05164	14/175	8.30591e-11	3.83733e-10	1.50178e-05	6.19482e-05	16.2655	GSK3B;MAP2K1;JUN;STAT1;PRKCA;RELA;MAPK10;CASP9;MAPK8;AKT2;AKT1;MAPK1;JAK2;MAPK3
p53 signaling pathway_Homo sapiens_hsa04115	10/69	1.25749e-10	5.69571e-10	2.40463e-06	1.20754e-05	0.909105	CASP9;CDK6;CASP8;APAF1;CASP3;CDK2;CHEK1;MDM2;BAX;TP53
B cell receptor signaling pathway_Homo sapiens_hsa04662	10/73	2.2382e-10	9.75515e-10	3.80189e-06	1.75647e-05	6.22537	GSK3B;JUN;MAP2K1;AKT2;AKT1;MAPK1;GRB2;HRAS;RELA;MAPK3
Metabolism of xenobiotics by cytochrome P450_Homo sapiens_hsa00980	10/73	2.2382e-10	9.75515e-10	3.80189e-06	1.75647e-05	1.76363	HSD11B1;CYP2C9;CBR1;GSTM2;HPGDS;UGT1A1;AKR1C1;GSTP1;GSTA1;ADH5
T cell receptor signaling pathway_Homo sapiens_hsa04660	11/104	4.748e-10	1.99416e-09	1.19569e-05	5.21143e-05	8.30949	GSK3B;MAP2K1;JUN;AKT2;AKT1;MAPK1;GRB2;HRAS;RELA;IL2;MAPK3
Arachidonic acid metabolism_Homo sapiens_hsa00590	9/62	1.07721e-09	4.44349e-09	7.74347e-06	3.43989e-05	-6.62326	CYP2C9;CBR1;CYP2C8;HPGDS;PLA2G2A;PLA2G4A;PTGS2;PLB1;PTGS1
Adrenergic signaling in cardiomyocytes_Homo sapiens_hsa04261	12/148	1.6732e-09	6.78085e-09	5.57775e-05	0.000204518	9.30046	CREB1;AKT2;BCL2;AKT1;MAPK1;PRKCA;ADRA1D;ADRB2;SCN5A;ADRA1B;CALM2;MAPK3
Thyroid cancer_Homo sapiens_hsa05216	7/29	1.89466e-09	7.49646e-09	4.48911e-06	2.0333e-05	-33.1595	RXRB;MAP2K1;MAPK1;PPARG;TP53;HRAS;MAPK3
Renal cell carcinoma_Homo sapiens_hsa05211	9/66	1.91468e-09	7.49646e-09	1.22328e-05	5.23291e-05	-3.15805	JUN;MAP2K1;TGFB1;AKT2;AKT1;MAPK1;GRB2;HRAS;MAPK3
Central carbon metabolism in cancer_Homo sapiens_hsa05230	9/67	2.19737e-09	8.45986e-09	1.36512e-05	5.7335e-05	-2.8995	MAP2K1;AKT2;AKT1;MAPK1;TP53;HRAS;GCK;FGFR1;MAPK3
Adipocytokine signaling pathway_Homo sapiens_hsa04920	9/70	3.27721e-09	1.24104e-08	1.8778e-05	7.35205e-05	-3.84277	MAPK10;RXRB;MAPK8;AKT2;ADIPOQ;AKT1;PPARA;JAK2;RELA
Progesterone-mediated oocyte maturation_Homo sapiens_hsa04914	10/98	4.28161e-09	1.59524e-08	4.01711e-05	0.00014967	4.50123	MAPK10;MAP2K1;MAPK8;HSP90AB1;AKT2;CDK2;AKT1;MAPK1;PGR;MAPK3
Leishmaniasis_Homo sapiens_hsa05140	9/73	4.79717e-09	1.75896e-08	2.54596e-05	9.80193e-05	-3.4533	JUN;TGFB1;NOS2;STAT1;MAPK1;PTGS2;JAK2;RELA;MAPK3
Pertussis_Homo sapiens_hsa05133	9/75	6.12548e-09	2.21092e-08	3.09554e-05	0.000117224	-5.49946	MAPK10;JUN;MAPK8;NOS2;CASP3;MAPK1;CALM2;RELA;MAPK3
cGMP-PKG signaling pathway_Homo sapiens_hsa04022	12/167	6.6352e-09	2.35805e-08	0.000164206	0.000557819	5.24777	MAP2K1;CREB1;BAD;AKT2;INSR;AKT1;MAPK1;ADRA1D;ADRB2;ADRA1B;CALM2;MAPK3
Chemokine signaling pathway_Homo sapiens_hsa04062	12/187	2.36248e-08	8.26867e-08	0.000437818	0.0013996	4.25281	GSK3B;MAP2K1;STAT1;SRC;AKT2;AKT1;MAPK1;GRB2;JAK2;HRAS;RELA;MAPK3
Gap junction_Homo sapiens_hsa04540	9/88	2.5595e-08	8.82455e-08	9.72069e-05	0.000345459	-2.76621	MAP2K1;SRC;MAPK1;PRKCA;GRB2;HTR2A;DRD1;HRAS;MAPK3
Drug metabolism - cytochrome P450_Homo sapiens_hsa00982	8/69	5.78372e-08	1.93629e-07	0.000107953	0.000372195	-8.88739	CYP2C9;GSTM2;CYP2C8;HPGDS;UGT1A1;GSTP1;GSTA1;ADH5
PPAR signaling pathway_Homo sapiens_hsa03320	8/69	5.78372e-08	1.93629e-07	0.000107953	0.000372195	-9.81552	RXRB;FABP6;FABP7;ADIPOQ;NR1H3;PPARG;PPARA;PPARD
Type II diabetes mellitus_Homo sapiens_hsa04930	7/48	7.90825e-08	2.60972e-07	8.0387e-05	0.000290147	-22.0883	MAPK10;MAPK8;INSR;ADIPOQ;MAPK1;GCK;MAPK3
Rap1 signaling pathway_Homo sapiens_hsa04015	12/211	8.9573e-08	2.91428e-07	0.00120081	0.00330222	3.28512	MAP2K1;SRC;AKT2;INSR;AKT1;MAPK1;PRKCA;TEK;CALM2;HRAS;FGFR1;MAPK3
Measles_Homo sapiens_hsa05162	10/136	1.01269e-07	3.24905e-07	0.00049287	0.00153855	1.08097	GSK3B;CDK6;STAT1;AKT2;CDK2;AKT1;JAK2;TP53;RELA;IL2
HTLV-I infection_Homo sapiens_hsa05166	13/258	1.05446e-07	3.33673e-07	0.00213337	0.00547566	2.32046	GSK3B;JUN;TGFB1;RELA;IL2;MAPK8;CREB1;AKT2;CHEK1;BAX;AKT1;TP53;HRAS
Signaling pathways regulating pluripotency of stem cells_Homo sapiens_hsa04550	10/142	1.5214e-07	4.68906e-07	0.000676979	0.00207363	0.123849	GSK3B;MAP2K1;AKT2;AKT1;MAPK1;GRB2;JAK2;HRAS;FGFR1;MAPK3
Calcium signaling pathway_Homo sapiens_hsa04020	11/180	1.52242e-07	4.68906e-07	0.00111268	0.0031345	1.45257	CHRM2;CHRM1;NOS2;ERBB4;PRKCA;ADRA1D;ADRB2;HTR2A;DRD1;ADRA1B;CALM2
Phospholipase D signaling pathway_Homo sapiens_hsa04072	10/144	1.73496e-07	5.27335e-07	0.000749718	0.00224916	-0.230355	MAP2K1;AKT2;INSR;AKT1;PLA2G4A;MAPK1;PRKCA;GRB2;HRAS;MAPK3
NOD-like receptor signaling pathway_Homo sapiens_hsa04621	7/57	2.67986e-07	8.03957e-07	0.000212992	0.000713059	-18.3404	MAPK10;MAPK8;CASP8;HSP90AB1;MAPK1;RELA;MAPK3
Steroid hormone biosynthesis_Homo sapiens_hsa00140	7/58	3.02813e-07	8.96794e-07	0.000234901	0.000775174	-20.0577	HSD11B1;UGT1A1;SULT1E1;HSD17B1;AKR1C1;AKR1C2;CYP19A1
Vascular smooth muscle contraction_Homo sapiens_hsa04270	9/120	3.80047e-07	1.11128e-06	0.000827905	0.00245187	-3.63268	MAP2K1;PLA2G2A;PLA2G4A;MAPK1;PRKCA;ADRA1D;ADRA1B;CALM2;MAPK3
Oxytocin signaling pathway_Homo sapiens_hsa04921	10/158	4.12021e-07	1.18971e-06	0.00146059	0.00392323	-1.37748	MAP2K1;JUN;SRC;PLA2G4A;MAPK1;PRKCA;PTGS2;CALM2;HRAS;MAPK3
Epstein-Barr virus infection_Homo sapiens_hsa05169	11/202	4.84841e-07	1.38269e-06	0.00265528	0.00645653	-0.407377	MAPK10;GSK3B;JUN;MAPK8;AKT2;CDK2;MDM2;BCL2;AKT1;TP53;RELA
AMPK signaling pathway_Homo sapiens_hsa04152	9/124	5.02419e-07	1.41535e-06	0.00103021	0.00297472	-4.07133	SREBF1;CREB1;AKT2;INSR;FASN;ADIPOQ;AKT1;PPARG;HMGCR
MicroRNAs in cancer_Homo sapiens_hsa05206	13/297	5.29694e-07	1.47421e-06	0.00669666	0.0147327	-1.04499	MAP2K1;ABCC1;PRKCA;PTGS2;MMP9;CDK6;CASP3;MDM2;BCL2;MAPK1;GRB2;TP53;HRAS
Longevity regulating pathway - multiple species_Homo sapiens_hsa04213	7/64	6.01949e-07	1.65536e-06	0.000407591	0.00132611	-16.2075	AKT2;INSR;CAT;AKT1;SOD2;HRAS;SOD1
Dopaminergic synapse_Homo sapiens_hsa04728	9/129	7.0229e-07	1.90858e-06	0.00133769	0.00363537	-4.93907	MAPK10;GSK3B;MAPK8;CREB1;AKT2;AKT1;PRKCA;DRD1;CALM2
Alzheimer's disease_Homo sapiens_hsa05010	10/168	7.25487e-07	1.94869e-06	0.00224696	0.00570381	-4.03951	CASP9;GSK3B;CASP8;APAF1;MME;BAD;CASP3;MAPK1;CALM2;MAPK3
Melanogenesis_Homo sapiens_hsa04916	8/100	1.05253e-06	2.79465e-06	0.00109419	0.00312045	-6.74933	GSK3B;MAP2K1;CREB1;MAPK1;PRKCA;CALM2;HRAS;MAPK3
Herpes simplex infection_Homo sapiens_hsa05168	10/185	1.74563e-06	4.58228e-06	0.00433916	0.00992422	-3.93223	MAPK10;JUN;MAPK8;CASP8;STAT1;CASP3;CDK2;JAK2;TP53;RELA
Ovarian steroidogenesis_Homo sapiens_hsa04913	6/50	2.27097e-06	5.89433e-06	0.000682233	0.00207363	-27.3937	HSD17B1;INSR;PLA2G4A;PTGS2;LDLR;CYP19A1
Huntington's disease_Homo sapiens_hsa05016	10/193	2.55607e-06	6.56059e-06	0.00574898	0.0128933	-3.9389	CASP9;CREB1;CASP8;APAF1;CASP3;BAX;PPARG;SOD2;TP53;SOD1
Linoleic acid metabolism_Homo sapiens_hsa00591	5/29	2.59429e-06	6.5855e-06	0.000442298	0.0013996	-54.4117	CYP2C9;CYP2C8;PLA2G2A;PLA2G4A;PLB1
Regulation of lipolysis in adipocytes_Homo sapiens_hsa04923	6/56	4.46701e-06	1.12161e-05	0.00117516	0.00327062	-19.9441	AKT2;INSR;AKT1;ADRB2;PTGS2;PTGS1
Salmonella infection_Homo sapiens_hsa05132	7/86	4.52008e-06	1.12273e-05	0.00204308	0.00530284	-12.4837	MAPK10;JUN;MAPK8;NOS2;MAPK1;RELA;MAPK3
Cell cycle_Homo sapiens_hsa04110	8/124	5.32942e-06	1.30968e-05	0.00388965	0.00907585	-7.50179	GSK3B;CDK7;TGFB1;CDK6;CHEK1;CDK2;MDM2;TP53
Regulation of actin cytoskeleton_Homo sapiens_hsa04810	10/214	6.40697e-06	1.55791e-05	0.0111772	0.0236874	-4.83026	CHRM2;MAP2K1;CHRM1;SRC;CHRM4;MAPK1;F2;HRAS;FGFR1;MAPK3
Long-term depression_Homo sapiens_hsa04730	6/60	6.71548e-06	1.61591e-05	0.0016309	0.00428112	-20.2022	MAP2K1;PLA2G4A;MAPK1;PRKCA;HRAS;MAPK3
Prion diseases_Homo sapiens_hsa05020	5/35	6.8326e-06	1.62714e-05	0.000953267	0.0027874	-44.0333	MAP2K1;BAX;MAPK1;SOD1;MAPK3
Fc gamma R-mediated phagocytosis_Homo sapiens_hsa04666	7/93	7.61922e-06	1.79596e-05	0.00308804	0.00727895	-10.5192	MAP2K1;AKT2;AKT1;PLA2G4A;MAPK1;PRKCA;MAPK3
Neuroactive ligand-receptor interaction_Homo sapiens_hsa04080	11/277	1.03042e-05	2.4043e-05	0.0231299	0.0437951	-5.44474	CHRM2;CHRM1;CHRM4;ADRA1D;ADRB2;OPRM1;HTR2A;DRD1;F2;ADRA1B;NR3C1
Alcoholism_Homo sapiens_hsa05034	9/179	1.04813e-05	2.41654e-05	0.0103465	0.0221299	-6.63652	MAP2K1;CREB1;MAPK1;GRB2;DRD1;HDAC8;CALM2;HRAS;MAPK3
Shigellosis_Homo sapiens_hsa05131	6/65	1.07344e-05	2.41654e-05	0.00237647	0.00590284	-21.8264	MAPK10;MAPK8;SRC;MAPK1;RELA;MAPK3
Inflammatory bowel disease (IBD)_Homo sapiens_hsa05321	6/65	1.07344e-05	2.41654e-05	0.00237647	0.00590284	-21.9124	JUN;TGFB1;STAT1;RORA;IL2;RELA
Inflammatory mediator regulation of TRP channels_Homo sapiens_hsa04750	7/98	1.07751e-05	2.41654e-05	0.0040552	0.00936751	-11.0957	MAPK10;MAPK8;SRC;PLA2G4A;PRKCA;HTR2A;CALM2
Long-term potentiation_Homo sapiens_hsa04720	6/66	1.17334e-05	2.60066e-05	0.00255212	0.0062717	-20.0176	MAP2K1;MAPK1;PRKCA;CALM2;HRAS;MAPK3
Aldosterone-regulated sodium reabsorption_Homo sapiens_hsa04960	5/39	1.18212e-05	2.60066e-05	0.00147915	0.00392739	-40.6632	INSR;MAPK1;PRKCA;NR3C2;MAPK3
Epithelial cell signaling in Helicobacter pylori infection_Homo sapiens_hsa05120	6/68	1.39569e-05	3.04155e-05	0.0029325	0.00698359	-21.6709	MAPK10;JUN;MAPK8;SRC;CASP3;RELA
Jak-STAT signaling pathway_Homo sapiens_hsa04630	8/158	3.12501e-05	6.74651e-05	0.0147689	0.0299264	-7.92523	STAT1;AKT2;BCL2;AKT1;GRB2;JAK2;HRAS;IL2
Platelet activation_Homo sapiens_hsa04611	7/122	4.47309e-05	9.56745e-05	0.0121745	0.0255664	-9.08599	SRC;AKT2;AKT1;PLA2G4A;MAPK1;PTGS1;MAPK3
Oocyte meiosis_Homo sapiens_hsa04114	7/123	4.71274e-05	9.98755e-05	0.0126657	0.026123	-9.7391	AR;MAP2K1;CDK2;MAPK1;PGR;CALM2;MAPK3
Glutathione metabolism_Homo sapiens_hsa00480	5/52	4.92323e-05	0.000103388	0.00466963	0.0105753	-31.3552	GSTM2;HPGDS;GSTP1;GSR;GSTA1
Dorso-ventral axis formation_Homo sapiens_hsa04320	4/27	5.16816e-05	0.000107554	0.00279183	0.00671785	-50.1165	MAP2K1;MAPK1;GRB2;MAPK3
Legionellosis_Homo sapiens_hsa05134	5/55	6.46866e-05	0.000133416	0.00581723	0.012921	-26.5644	CASP9;CASP8;APAF1;CASP3;RELA
Natural killer cell mediated cytotoxicity_Homo sapiens_hsa04650	7/135	8.50615e-05	0.000173887	0.0197247	0.0376563	-9.37711	MAP2K1;CASP3;MAPK1;PRKCA;GRB2;HRAS;MAPK3
mTOR signaling pathway_Homo sapiens_hsa04150	5/60	9.84638e-05	0.000199519	0.00815008	0.017761	-21.5722	AKT2;AKT1;MAPK1;PRKCA;MAPK3
Wnt signaling pathway_Homo sapiens_hsa04310	7/142	0.00011679	0.000234596	0.0249237	0.0468079	-9.19507	MAPK10;GSK3B;JUN;MAPK8;PRKCA;TP53;PPARD
Amoebiasis_Homo sapiens_hsa05146	6/100	0.000124183	0.000247296	0.0163874	0.0326335	-12.2364	TGFB1;NOS2;CASP3;PRKCA;RAB5A;RELA
Glucagon signaling pathway_Homo sapiens_hsa04922	6/101	0.000131196	0.000256834	0.0170935	0.0334627	-11.9141	CREB1;AKT2;AKT1;PPARA;CALM2;GCK
Retrograde endocannabinoid signaling_Homo sapiens_hsa04723	6/101	0.000131196	0.000256834	0.0170935	0.0334627	-12.8422	MAPK10;MAPK8;MAPK1;PRKCA;PTGS2;MAPK3
Amphetamine addiction_Homo sapiens_hsa05031	5/67	0.000166746	0.000323684	0.0124073	0.0258206	-20.4236	JUN;CREB1;PRKCA;DRD1;CALM2
Adherens junction_Homo sapiens_hsa04520	5/74	0.000266371	0.000512765	0.0179678	0.0348786	-17.5369	SRC;INSR;MAPK1;FGFR1;MAPK3
Steroid biosynthesis_Homo sapiens_hsa00100	3/20	0.000463575	0.000877752	0.0093983	0.0202898	-72.1003	SOAT1;SOAT2;LSS
Cocaine addiction_Homo sapiens_hsa05030	4/49	0.000547076	0.00101915	0.0187628	0.0361184	-28.6716	JUN;CREB1;DRD1;RELA
Vitamin digestion and absorption_Homo sapiens_hsa04977	3/24	0.000804678	0.00147524	0.014677	0.0299264	-65.8239	ABCC1;APOB;PLB1
alpha-Linolenic acid metabolism_Homo sapiens_hsa00592	3/25	0.000909266	0.00162011	0.0162103	0.0325615	-56.3392	PLA2G2A;PLA2G4A;PLB1
